# Supplementary material for: Development of a Recombinase Polymerase Amplification-Coupled CRISPR/Cas12a Platform for Rapid Detection of Antimicrobial-Resistant Genes in Carbapenem-Resistant Enterobacterales
Source: Biosensors (Basel). 2024 Nov 5;14(11):536. doi: 10.3390/bios14110536 (PMC11591667; doi:10.3390/bios14110536)
Supplement: Supplementary file 1 [file biosensors-14-00536-s001.zip]

Archive with 1 entries (1 files):
- biosensors-3235690 - supplementary.pdf
